# Supplementary material for: Left-right side-specific endocrine signaling complements neural pathways to mediate acute asymmetric effects of brain injury
Source: eLife. 2021 Aug 10;10:e65247. doi: 10.7554/eLife.65247 (PMC8354641; doi:10.7554/eLife.65247)
Supplement: Figure 1—source code 1. [file elife-65247-fig1-code1.zip]

Archive with 4 entries (3 files):
- Figure 1DE - source code/
- Figure 1DE - source code/PA 9 9 4 4 RD Nikolay RepAveraged Prone.docx
- Figure 1DE - source code/report_PA 9 9 4 4 RD Nikolay ablation.Rmd
- Figure 1DE - source code/report_PA_common.R
