# Supplementary material for: Left-right side-specific endocrine signaling complements neural pathways to mediate acute asymmetric effects of brain injury
Source: eLife. 2021 Aug 10;10:e65247. doi: 10.7554/eLife.65247 (PMC8354641; doi:10.7554/eLife.65247)
Supplement: Figure 1—source code 1. [file elife-65247-fig1-code1.zip › Figure 1DE - source code/report_PA 9 9 4 4 RD Nikolay ablation.Rmd]

---
title: "MPA, p_Asym, p_Contra for 9 9 4 4 RD Nikolay task (Prone, ~~Supine~~)"
author: "mathatfa@gmail.com"
date: '2019-08-13'
output:
  word_document: default
  html_document: default
---

```{r setup, include=FALSE}
source("report_PA_common.R")
```

## Read PA data 

PA are averaged, even if six PA replications were recorded separately.
|PA| > mpa.threshold are defined as "asymmetric".
Position = Decubitus = https://medical-dictionary.thefreedictionary.com/decubitus+position

```{r input}
mpa.threshold <- 1 # assymetry means >1mm
my.seed <- 20190811 # reproducible Bayessian fit

myname <- "PA 9 9 4 4 RD Nikolay RepAveraged Prone"
# myname <- "PA 9 9 4 4 RD Nikolay RepAveraged Supine"
dtaAve <- read.xlsx("PA_Measurements/Nikolay-SpinoCorticalLesions-2017-06-12.xlsx", sheet="Data", colNames=TRUE) # PA_Measurements/

dtaAve <- dtaAve %>% as_tibble %>% 
  filter(Decubitus == "Ventral") %>%  #  on the belly = Prone = ventral decubitus
  # filter(Decubitus == "Dorsal") %>% # on the spine = Suppine = dorsal decubitus
  mutate( RatID = factor(RatID),
          Decubitus = factor(Decubitus, c("Ventral", "Dorsal"), c("Prone", "Supine")),
          Time = factor(Time, c("30m", "1h", "3h"), c("30min", "60min", "180min") ),
          Trt = factor(Trt, c("Sham", "Ablation"), c("SS", "BI")),
          OS = factor(TrtSide,  c("Left", "Right")), # Left only
          PA = PA, 
          Sym = factor(abs(PA) < mpa.threshold, c(TRUE,FALSE), c("Sym", "Asym"), c("Sym","Asym")),
          Flex = factor( ifelse(Sym=="Sym", NA, ifelse(PA>0,"RF","LF")), c("RF","LF") ), 
          Lat = factor( ifelse((OS=="Left" & Flex=="LF") | (OS=="Right" & Flex=="RF"),"Ipsi", "Contra"), c("Ipsi","Contra") ) ) %>%
  ungroup %>% droplevels(.)
#dtaAve %>% mutate_if(is.character, as.factor) %>% summary # misspelled levels --> NA
```

The group sizes are (distinct rats only, same rats with different stimulation locations are counted as duplicates)

```{r input2, echo=FALSE}
dtaAve %>% 
  arrange(Decubitus, OS, Trt, Time) %>% 
  group_by(Decubitus, OS, Trt, Time) %>% 
  summarise(rats = n()) %>%
  pivot_wider(names_from=c(Time), values_from=rats) %>% 
  flextable %>% autofit
```

## PA: Student Model

Prior predictive check

```{r mpa_check_prior}
fName <- paste0("PA_SampledModels/", myname,".RData")
load(fName) #SpeedUp# fit once to load everafter
# std.prior <- brm(
#   data = dtaAve, family = student,
#   PA ~ 0 + OS:Time:Trt,
#   prior = c(prior(student_t(3, 0, 10), class = "sigma"),
#             prior(normal(0, 3), class = "b")),
#   seed = my.seed, chains=my.cores, cores=my.cores, iter=4e4, sample_prior = "only" )

me <- marginal_effects(std.prior, "Trt", method="fitted", conditions=make_conditions(dtaAve, vars = c("OS","Time")))
print(me[[1]])

plt[["pa prior vs data"]] <- plot(me, points = TRUE, point_args = list(width = 0.1,shape="o",color="red"), plot=FALSE)[[1]] +
  geom_hline(yintercept=0, linetype="dashed", color="black")
print(plt[["pa prior vs data"]])

set.seed(1) # reproducible pp_check
tryCatch(print( plt[["PA prior pp_check"]] <- pp_check(std.prior, nsamples = 11) ), error=function(e) "pp_check() failed")
```

Model fit and QC:

```{r mpa_model_summary, echo=FALSE, fig.width = 10}
# std.fit <-  update(std.prior, sample_prior="yes", seed = my.seed, cores=my.cores)
# save(std.prior,std.fit, file=fName)
summary(std.fit)
```

## PA: Estimated model marginals

Estimated model medians +- 95% HPDCI (HPDCI = highest posterior density continuous interval) as a table:

```{r mpa_emm}
emm <- emmeans(std.fit, ~ OS * Trt * Time, transform = "response")
emm_show(emm)
```

Plot of medians +- 95% HPDCI:

```{r mpa_emm2, echo=FALSE, fig.width = 8}
plt[["PA emm"]] <- emm %>% emm_inorder %>%
  ggplot(aes(y = fct_rev(interaction(OS, Trt, Time, sep=", ", drop=TRUE)), x = .value, fill = Trt)) %>%
  my.stat_eyeh() +
  # coord_cartesian(ylim = c(0, 6)) +
  geom_vline(xintercept=0, linetype="dashed", color="black") +
  geom_vline(xintercept=mpa.threshold, linetype="dashed", color="black") +
  geom_vline(xintercept=-mpa.threshold, linetype="dashed", color="black") +
  labs(title=myname, y="Estimated Marginal Medians and 95% HPDCI", x="PA (mm)")
print(plt[["PA emm"]])
```


## PA: Contrasts

Contrasts BI vs SS as a table:

```{r mpa_contrasts_Trt}
emmc <- rbind( contrast(emm, simple="Trt", method = "revpairwise"), 
               contrast(emm, simple="OS", method = "revpairwise"),
               contrast(emm, simple="Time", method = "consec") )
emm_show(emmc)
```

Contrasts BI vs SS as a median +- 95% HPDCI (HPDCI = highest posterior density continuous interval):

```{r mpa_by_Trt, echo=FALSE, fig.width = 8}
plt[["PA by Trt"]] <- emmc %>% emm_inorder %>% filter(Trt == ".") %>%
  ggplot(aes(y = fct_rev(interaction(OS, Time, contrast, sep=", ", drop=TRUE)), x = .value, fill = contrast)) %>%
  my.stat_eyeh() +
  geom_vline(xintercept=0, linetype="dashed", color="black") +
  labs(title=myname, y="", x="PA in mm, contrast: SS vs BI")
print(plt[["PA by Trt"]])
```

Contrasts "between time" as a median +- 95% HPDCI (HPDCI = highest posterior density continuous interval):

```{r mpa_by_Time, echo=FALSE, fig.width = 8}
plt[["PA by Time"]] <- emmc %>% emm_inorder %>% filter(Time == ".") %>% 
  ggplot(aes(y = fct_rev(interaction(OS, Trt, contrast, sep=", ", drop=TRUE)), x = .value, fill = contrast)) %>%
  my.stat_eyeh() +
  # coord_cartesian(ylim = c(-2, 3)) +
  geom_vline(xintercept=0, linetype="dashed", color="black") +
  labs(title=myname, y="", x="PA in mm, contrast: Time")
print(plt[["PA by Time"]])
```

Contrasts Left vs Right treatment side as a median +- 95% HPDCI (HPDCI = highest posterior density continuous interval):

```{r mpa_by_OS, echo=FALSE, fig.width = 8}
plt[["PA by OS"]] <- emmc %>% emm_inorder %>% filter(OS == ".") %>% 
  ggplot(aes(y = fct_rev(interaction(Trt, Time, contrast, sep=", ", drop=TRUE)), x = .value, fill = contrast)) %>%
  my.stat_eyeh() +
  # coord_cartesian(ylim = c(-2, 4)) +
  geom_vline(xintercept=0, linetype="dashed", color="black") +
  labs(title=myname, y="", x="PA in mm, contrast: Left vs Right")
print(plt[["PA by OS"]])
```

## PA: MCMC conversion diagnostics

Posterior predictive check

```{r mpa_MCMC_ppcheck}
set.seed(2) # reproducible pp_check
tryCatch(print( plt[["PA pp_check"]] <- pp_check(std.fit, nsamples = 11) ), error=function(e) "pp_check() failed")
```

Autocorrelations

```{r mpa_MCMC_ac}
print( plt[["MPA ac"]] <- stan_ac(std.fit$fit) )
```


## p_Asym: Model Overview

The data points for "Asymmetric Flexion"

```{r p_Asym_input, echo=FALSE}
d.sum <- dtaAve %>% 
  arrange(Decubitus, OS, Trt, Time, Sym) %>% 
  group_by(Decubitus, OS, Trt, Time, Sym) %>% 
  summarise(rats = n()) %>%
  pivot_wider(names_from=c(Time), values_from=rats)
d.sum %>% flextable %>% autofit
```

Model fit and QC:

```{r p_Asym_model_summary}
# m.sym <- brm(
#   data = dtaAve, family = bernoulli,
#   Sym ~ 0 + OS:Trt:Time,
#   prior = c(prior(normal(0, 1), class = "b")),
#   seed = my.seed, chains=my.cores, cores=my.cores, iter=4e4, sample_prior = "yes")
# save(std.prior,std.fit, m.sym, file=fName)

summary(m.sym)
```

## p_Asym: Estimated model marginals

Estimated model medians +- 95% HPDCI (HPDCI = highest posterior density continuous interval) as a table:

```{r p_Asym_emm}
emm <- emmeans(m.sym, ~ OS*Trt*Time, transform = "response")
emm_show(emm)
```

Plot of medians +- 95% HPDCI:

```{r p_Asym_emm2, echo=FALSE, fig.width = 8}
plt[["p_Asym emm"]] <- emm %>% emm_inorder %>%
  ggplot(aes(y = fct_rev(interaction(OS, Trt, Time, sep=", ", drop=TRUE)), x = .value, fill = Trt)) %>%
  my.stat_eyeh() +
  geom_vline(xintercept=0.5, linetype="dashed", color="black") +
  coord_cartesian(xlim = c(0, 1)) +
  labs(title=myname, y="", x="p_Asym")
print(plt[["p_Asym emm"]])
```

## p_Asym: Contrasts

Contrasts as a table:

```{r p_Asym_contrasts}
emmc <- rbind( contrast(emm, simple="Trt", method = "revpairwise"), 
               contrast(emm, simple="OS", method = "revpairwise"),
               contrast(emm, simple="Time", method = "consec") )
emm_show(emmc)
```

Contrasts BI vs SS as a median +- 95% HPDCI (HPDCI = highest posterior density continuous interval):

```{r p_Asym_by_Trt, echo=FALSE, fig.width = 8}
plt[["p_Asym by Trt"]] <- emmc %>% emm_inorder %>% filter(Trt == ".") %>%
  ggplot(aes(y = fct_rev(interaction(OS, Time, contrast, sep=", ", drop=TRUE)), x = .value, fill = contrast)) %>%
  my.stat_eyeh() +
  geom_vline(xintercept=0, linetype="dashed", color="black") +
  # coord_cartesian(ylim = c(-1, 1)) +
  labs(title=myname, y="", x="p_Asym, contrast: SS vs BI")
print(plt[["p_Asym by Trt"]])
```

Contrasts "between Time" as a median +- 95% HPDCI (HPDCI = highest posterior density continuous interval):

```{r p_Asym_by_Time, echo=FALSE, fig.width = 8}
plt[["p_Asym by Time"]] <- emmc %>% emm_inorder %>% filter(Time == ".") %>%
  ggplot(aes(y = fct_rev(interaction(OS, Trt, contrast, sep=", ", drop=TRUE)), x = .value, fill = contrast)) %>%
  my.stat_eyeh() +
  geom_vline(xintercept=0, linetype="dashed", color="black") +
  # coord_cartesian(ylim = c(-1, 1)) +
  labs(title=myname, y="", x="p_Asym, contrast: Time")
print(plt[["p_Asym by Time"]])
```

Contrasts Left vs Right treatment side as a median +- 95% HPDCI (HPDCI = highest posterior density continuous interval):

```{r p_Asym_by_OS, echo=FALSE, fig.width = 8}
plt[["p_Asym by OS"]] <- emmc %>% emm_inorder %>% filter(OS == ".") %>% 
  ggplot(aes(y = fct_rev(interaction(Trt, Time, contrast, sep=", ", drop=TRUE)), x = .value, fill = contrast)) %>%
  my.stat_eyeh() +
  geom_vline(xintercept=0, linetype="dashed", color="black") +
  # coord_cartesian(ylim = c(-1, 1)) +
  labs(title=myname, y="", x="p_Asym, contrast: Left vs Right")
print(plt[["p_Asym by OS"]])
```


## p_Asym: MCMC conversion diagnostics

Posterior predictive check

```{r p_Asym_MCMC_ppcheck}
set.seed(1) # reproducible pp_check
tryCatch(print( plt[["p_Asym pp_check"]] <- pp_check(m.sym, nsamples = 11) ), error=function(e) "pp_check() failed")
```

Autocorrelations

```{r p_Asym_MCMC_ac}
print( plt[["p_Asym ac"]] <- stan_ac(m.sym$fit) )
```


## p_Contra: Model Overview

We add a reference 50/50 level to "ContraLateral Flexion" data: nContra contralateral flexions out on nTrials asymmetric rats.

```{r p_Contra_input, echo=FALSE}
dtaAveLat <- dtaAve %>% 
  filter(!is.na(Lat)) %>% 
  filter(Trt != "SS", Time != "Pre") %>% 
  droplevels(.) %>% # caution: may kill "Ipsi" level
  # unite("Trt", OS, Trt, sep="") %>%
  arrange(Trt, Time) %>% 
  group_by(Trt, Time) %>% 
  mutate( Lat = as.integer(factor(Lat, c("Ipsi","Contra")))-1 ) %>%
  summarise(nContra = as.integer(sum(Lat)), nTrials = n())

dta5050 <- dtaAveLat %>% 
  ungroup() %>% group_by(Time) %>%
  summarise( Trt = "50/50",
             nContra = as.integer( round(max(nTrials)/2 - 0.1)),
             nTrials = as.integer( 2*nContra ) )

dta5050 <- bind_rows(dta5050, dtaAveLat) %>%
  mutate(Trt = fct_inorder(Trt))

dta5050 %>% 
  pivot_longer(cols=c(nContra, nTrials), names_to = "counts") %>%
  pivot_wider(names_from=c(Time), values_from=c(value)) %>% 
  flextable %>% autofit
```

Model fit and QC:

```{r p_Contra_model_summary}
# m.lat <- brm(
#   data = dta5050, family = binomial,
#   nContra | trials(nTrials) ~ 0 + Trt:Time,
#   prior = c(prior(normal(0, 1), class = "b")),
#   seed = my.seed, chains=my.cores, cores=my.cores, iter=4e4, sample_prior = "yes")
# save(std.prior,std.fit, m.sym, m.lat, file=fName)

summary(m.lat)
```

## p_Contra: Estimated model marginals

Estimated model medians +- 95% HPDCI (HPDCI = highest posterior density continuous interval) as a table. P-values are for p_Contra > 0.

```{r p_Contra_emm}
emm <- emmeans(m.lat, ~ Trt | Time, transform = "response")
emm_show(emm)
```

Plot of medians +- 95% HPDCI:

```{r p_Contra_emm2, echo=FALSE, fig.width = 8}
plt[["p_Contra emm"]] <- emm %>% emm_inorder %>%
  ggplot(aes(y = fct_rev(interaction(Trt, Time, sep=", ", drop=TRUE)), x = .value, fill = Trt)) %>%
  my.stat_eyeh() +
  geom_vline(xintercept=0.5, linetype="dashed", color="black") +
  coord_cartesian(xlim = c(0, 1)) +
  labs(title=myname, x="Estimated Marginal Medians and 95% HPDCI", y="p_Contra")
print(plt[["p_Contra emm"]])
```

## p_Contra: Contrasts

Contrasts "between treatment and 50/50" as a table:

```{r p_Contra_contrasts}
emmc <- contrast(emm, simple="Trt", method = "trt.vs.ctrl1")
emm_show(emmc)
```

Contrasts "between treatment and 50/50" as a median +- 95% HPDCI:

```{r p_Contra_by_Trt, echo=FALSE, fig.width = 8}
plt[["p_Contra by Trt"]] <- emmc %>% emm_inorder %>% 
  ggplot(aes(y = fct_rev(interaction(Time, contrast, sep=", ", drop=TRUE)), x = .value, fill = contrast)) %>%
  my.stat_eyeh() +
  geom_vline(xintercept=0, linetype="dashed", color="black") +
  # coord_cartesian(ylim = c(-1, 1)) +
  labs(title=myname, y="", x="p_Contra, contrast: treatment vs 50/50")
print(plt[["p_Contra by Trt"]])
```

Contrasts "between treatment and 50/50" at Time=180min only as a table:

```{r p_Contra_contrasts_180}
emm <- emmeans(m.lat, ~ Trt | Time, transform = "response", at = list(Time = c("180min")))
emmc <- contrast(emm, simple="Trt", method = "trt.vs.ctrl1")
emm_show(emmc)
```

Contrasts "between treatment and 50/50" at Time=180min only as a median +- 95% HPDCI:

```{r p_Contra_by_Trt_180, echo=FALSE, fig.width = 8}
plt[["p_Contra by Trt 180"]] <- emmc %>% emm_inorder %>% 
  ggplot(aes(y = fct_rev(interaction(Time, contrast, sep=", ", drop=TRUE)), x = .value, fill = contrast)) %>%
  my.stat_eyeh() +
  geom_vline(xintercept=0, linetype="dashed", color="black") +
  # coord_cartesian(ylim = c(-1, 1)) +
  labs(title=myname, y="", x="p_Contra, contrast: treatment vs 50/50")
print(plt[["p_Contra by Trt 180"]])
```


## p_Contra: MCMC conversion diagnostics

Posterior predictive check

```{r p_Contra_MCMC_ppcheck}
tryCatch(print( plt[["p_Contra pp_check"]] <- pp_check(m.lat, nsamples = 11) ), error=function(e) "pp_check() failed")
```

Autocorrelations

```{r p_Contra_MCMC_ac}
print( plt[["p_Contra ac"]] <- stan_ac(m.lat$fit) )
```


## Editable PowerPoint plots generated...

```{r pptx, message=TRUE, warning=TRUE, include=FALSE, results='hide'}
require(export)

plot(plt[[ names(plt)[1] ]])
graph2ppt(file=paste0(myname,".pptx"), width=S_width, height=S_height, append=FALSE)

for(nm in names(plt)[-1]) {
  plot(plt[[nm]])
  graph2ppt(file=paste0(myname,".pptx"), width=S_width, height=S_height, append=TRUE)
}
```
