# Supplementary material for: Left-right side-specific endocrine signaling complements neural pathways to mediate acute asymmetric effects of brain injury
Source: eLife. 2021 Aug 10;10:e65247. doi: 10.7554/eLife.65247 (PMC8354641; doi:10.7554/eLife.65247)
Supplement: Figure 2—source code 2. [file elife-65247-fig2-code2.zip]

Archive with 6 entries (5 files):
- Figure 2DF - source code/
- Figure 2DF - source code/rd_00read_data_06RD2019-01-23.R
- Figure 2DF - source code/rd_03SC_AI_19_RD9.R
- Figure 2DF - source code/report_common.R
- Figure 2DF - source code/RD9 TBI-SO Stud AI=log2(Contra_Ipsi).docx
- Figure 2DF - source code/rd_05_report_19_RD9_AI.Rmd
