# Supplementary material for: Left-right side-specific endocrine signaling complements neural pathways to mediate acute asymmetric effects of brain injury
Source: eLife. 2021 Aug 10;10:e65247. doi: 10.7554/eLife.65247 (PMC8354641; doi:10.7554/eLife.65247)
Supplement: Figure 2—source code 2. [file elife-65247-fig2-code2.zip › Figure 2DF - source code/rd_05_report_19_RD9_AI.Rmd]

---
title: "RD9, P-values, 0.2s <= spikes <= 1s, AI"
author: "mathatfa@gmail.com"
date: '2019-08-05'
output:
  word_document: default
  html_document: default
---

```{r setup, include=FALSE}
source("../report_common.R")
```

## Read preprocessed RD9 data

rd_00read_data_06RD2019-01-23.R: reads timestamps, counts stikes, QC; 

rd_03SC_AI_19_RD9.R: fits Bayesian multilevel model for the asymmetry index AI = log2( (1+Contra)/(1+Ipsi) ) using neuronal spikes counts at [0.2; 1] sec after stimulation (slow responses).

```{r input}
load(file="../HarmonizedData Nabe RD 2019-01-23/EMG-RD2019-01-23-data.RData")
load(file="AI_RD9_2019-01-31.RData")

myname <- "RD9 TBI-SO Stud AI=log2(Contra_Ipsi)" # TBI vs Sham, merging OperationSide
#myname <- "RD9 LTBI-RTBI-SO Stud AI=log2(Contra_Ipsi)" 
#myname <- "RD9 LTBI-RTBI-LSO-RSO Stud AI=log2(Contra_Ipsi)" 
mymod <- fit[["AI.2.slow"]] # AI.2.slow , AI.3.slow or AI.4.slow

d <- emgLat %>%       # AI = log2 Contra/Ipsi
#d <- emgHindpaw %>%    # AI = log2 Left/right
  mutate( MSL = paste(Muscle, StimLocat, sep="."),
          MSL = factor(MSL, sort(unique(MSL))),
          Op3 = replace(paste0(OperationSide,Operation), Operation=="Sham", "Sham"),
          Op3 = factor(Op3, c("Sham","LeftTBI","RightTBI"), c("SO","LTBI","RTBI")),
          RC.log2 = log2(RecCurrent) ) %>%
  droplevels(.)
```

The group sizes are (distinct rats only, same rats with different stimulation locations are counted as duplicates)

```{r input2, echo=FALSE}
d.sum <- d %>% 
  # filter(!is.na(AI_Thre)) %>%
  arrange(Muscle, Operation, OperationSide) %>% 
  group_by(Muscle, Operation) %>% 
  #group_by(Muscle, Op3) %>% 
  #group_by(Muscle, Operation, OperationSide) %>% 
  summarise(rats = length(unique(RatNo))) %>% unite(group, -Muscle, -rats) %>% spread(group,rats)
d.sum %>% flextable %>% fontsize(part = "header", size = 9) %>% autofit
```

## Model Overview

Model fit summary from brms:

```{r model_summary, echo=FALSE}
  summary(mymod)
```

Overlay of data points and model fit

```{r model_summary2, echo=FALSE, fig.width = 10}
plt1 <- d %>%
  group_by(Muscle, Operation) %>% 
  #group_by(Muscle, Op3) %>% 
  #group_by(Muscle, Operation, OperationSide) %>% 
  data_grid(RC.log2 = seq_range(RC.log2, n = 51), nsweep = 8.5, RatNo=NA) %>%
  # add_fitted_draws(mymod, n = 10000) %>%  # fitted or predicted plots
  add_predicted_draws(mymod, n = 1000) %>%  #2
  ggplot(aes(x = RC.log2, y = AI_0.2_1s, color = Operation, fill = Operation)) +
  #ggplot(aes(x = RC.log2, y = AI_0.2_1s, color = Op3, fill = Op3)) +
  geom_point(data = d) +
  stat_lineribbon(aes(y = .prediction), .width = c(.95, .80, .50), alpha = 1/4) +
  scale_fill_brewer(palette = "Set2") + scale_color_brewer(palette = "Dark2") +
  geom_hline(yintercept=0, linetype="dashed", color="black") +
  facet_grid(. ~ Muscle) +
  #facet_grid(OperationSide ~ Muscle) +
  labs(title=paste(myname,"; prediction: .5, .8, 0.95 CI"),
       x="log2(recording current)", y="0.2s < spikes < 1s")
print(plt1)
```

## Estimated model means

Estimated model means as a table:

```{r emm}
emm <- emmeans(mymod, ~ Operation | Muscle)
# emm <- emmeans(mymod, ~ Op3 | Muscle)
# emm <- emmeans(mymod, ~ Operation*OperationSide | Muscle)
emm_show(emm)
```

Estimated model means as a median +- 95% QI (QI = quantile interval):

```{r emm2, echo=FALSE, fig.width = 8}
plt2 <- emm %>% 
  gather_emmeans_draws() %>%
  mutate(Group = Operation ) %>%
  # mutate(Group = Op3 ) %>%
  # mutate(Group = paste(Operation,OperationSide,sep=", ") ) %>%
  ggplot(aes(y = fct_rev(paste(Muscle,Group, sep=", ")), x = .value, color = Group, fill = Group)) +
  geom_halfeyeh(point_interval = median_qi, .width=.95, alpha=1/2) +
  scale_fill_brewer(palette = "Set2") + scale_color_brewer(palette = "Dark2") +
  geom_vline(xintercept=0, linetype="dashed", color="black") +
  labs(title=myname, y="", x="0.2s < spikes < 1s")
print(plt2)
```

## Contrasts

Contrasts as a table:

```{r contrasts}
emmc <- pairs(emm, simple="Operation", reverse=TRUE)
# emmc <- pairs(emm, simple="Op3", reverse=TRUE)
# emmc <- rbind( pairs(emm, simple="Operation", reverse=TRUE), pairs(emm, simple="OperationSide", reverse=TRUE))
emm_show(emmc)
```

Contrasts TBI vs Sham as a median +- 95% QI (QI = quantile interval):

```{r by_Operation2, echo=FALSE, fig.width = 8}
plt3 <- emmc %>% 
  gather_emmeans_draws() %>%
  mutate(Contrast = contrast ) %>%
  # filter(Operation == ".") %>% mutate(Contrast = paste0(OperationSide,", ", contrast) ) %>%
  ggplot(aes(y = fct_rev(paste(Muscle,Contrast, sep=", ")), x = .value, color = Contrast, fill = Contrast)) +
  geom_halfeyeh(point_interval = median_qi, .width=.95, alpha=1/2) + # ,position=position_dodgev(height = 0.2))
  scale_fill_brewer(palette = "Set2") + scale_color_brewer(palette = "Dark2") +
  geom_vline(xintercept=0, linetype="dashed", color="black") +
  labs(title=myname, y="", x="0.2s < spikes < 1s")
print(plt3)
```

Contrasts Left operation vs Right operation as a median +- 95% QI (QI = quantile interval):

```{r by_OperationSide2, echo=FALSE, fig.width = 8}
# plt4 <- emmc %>%
#   gather_emmeans_draws() %>%
#   filter(OperationSide == ".") %>%
#   mutate(Contrast = paste0(Operation,", ", contrast) ) %>%
#   ggplot(aes(y = fct_rev(paste(Muscle,Contrast, sep=", ")), x = .value, color = Contrast, fill = Contrast)) +
#   geom_halfeyeh(point_interval = median_qi, .width=.95, alpha=1/2) + # ,position=position_dodgev(height = 0.2))
#   scale_fill_brewer(palette = "Set2") + scale_color_brewer(palette = "Dark2") +
#   geom_vline(xintercept=0, linetype="dashed", color="black") +
#   labs(title=myname, y="", x="0.2s < spikes < 1s")
# print(plt4)
plt4 <- NULL
```

Contrasts of contrasts: "TBI vs Sham for Left-Right" is the same as "Left vs Right for TBI-Sham"
```{r contrasts2contrast}
# emmc2c <- pairs(pairs(emm, simple="OperationSide", reverse=TRUE), simple="Operation", reverse=TRUE)
# emm_show(emmc2c)
```

TBI vs Sham as a median +- 95% QI (QI = quantile interval) of Left operation - Right operation:

```{r by_c2c2, echo=FALSE, fig.width = 8}
# plt4c2c <- emmc2c %>%
#   gather_emmeans_draws() %>%
#   mutate(Contrast = paste0(contrast1,", ", contrast) ) %>%
#   ggplot(aes(y = fct_rev(paste(Muscle,contrast1,contrast, sep=", ")), x = .value, color = Contrast, fill = Contrast)) +
#   geom_halfeyeh(point_interval = median_qi, .width=.95, alpha=1/2) + # ,position=position_dodgev(height = 0.2))
#   scale_fill_brewer(palette = "Set2") + scale_color_brewer(palette = "Dark2") +
#   geom_vline(xintercept=0, linetype="dashed", color="black") +
#   labs(title=myname, y="", x="0.2s < spikes < 1s")
# print(plt4c2c)
plt4c2c <- NULL
```

## MCMC conversion diagnostics

Posterior predictive check

```{r MCMC_ppcheck}
print( plt5 <- pp_check(mymod) )
```

Autocorrelations

```{r MCMC_ac}
print( plt6 <- stan_ac(mymod$fit) )
```

## Generate PowerPoint plots

Also export plots into the PowerPoint as editable objects instead of bitmaps

```{r pptx, message=TRUE, warning=TRUE, include=FALSE, results='hide'}
require(export)

plot(plt1)
graph2ppt(file=paste0(myname,".pptx"), width=S_width, height=S_height, append=FALSE)

plot(plt2)
graph2ppt(file=paste0(myname,".pptx"), width=S_width, height=S_height, append=TRUE)

plot(plt3)
graph2ppt(file=paste0(myname,".pptx"), width=S_width*1.5, height=S_height*1.5, append=TRUE)

if(!is.null(plt4)) {
  plot(plt4)
  graph2ppt(file=paste0(myname,".pptx"), width=S_width*1.5, height=S_height*1.5, append=TRUE)
}

if(!is.null(plt4c2c)) {
  plot(plt4c2c)
  graph2ppt(file=paste0(myname,".pptx"), width=S_width*1.5, height=S_height*1.5, append=TRUE)
}

plot(plt5)
graph2ppt(file=paste0(myname,".pptx"), width=S_width, height=S_height, append=TRUE)

plot(plt6)
graph2ppt(file=paste0(myname,".pptx"), width=S_width, height=S_height, append=TRUE)
```
